# Supplementary material for: Palm Sunday in central Mexico: among sellers, palms and syncretism
Source: J Ethnobiol Ethnomed. 2023 Jun 3;19:22. doi: 10.1186/s13002-023-00587-3 (PMC10239146; doi:10.1186/s13002-023-00587-3)
Supplement: Supplementary file 3 — Additional file 3. Database with information for each ramo: name of the handcrafter, place where the ramo was purchased, its sale price, among others. [file 13002_2023_587_MOESM3_ESM.xlsx]

## Sheet: Ramos, 2022
Domingo de Ramos, april 10th 2022
Voucher no.	Ramo cost (MXN)	Ramo cost (USD)	Provenance of the ramo			Seller code	Provenance of person who selling the ramo			Place where the ramo was purchased		Person who bought the ramo*
			State	Municipality	Locality		State	Municipality	Locality	Municipality	Locality
LE 1	15	0.83	Hidalgo	Atotonilco el Grande	Sanctórum	S1	Hidalgo	Atotonilco el Grande	Sanctórum	Atotonilco el Grande	Los Portales, frente al jardín principal	JMBT
LE 2	20	1.1	Hidalgo	Atotonilco el Grande	Santa María Amajac	S2	Hidalgo	Atotonilco el Grande	Santa María Amajac	Atotonilco el Grande	Ex Convento de San Agustín	JMBT
LE 3	20	1.1	Hidalgo	Atotonilco el Grande	Sanctórum	S3	Hidalgo	Atotonilco el Grande	Sanctórum	Atotonilco el Grande	Avenida Juárez	JMBT
LE 4	15	0.83	Hidalgo	Atotonilco el Grande	Santa María Amajac	S4	Hidalgo	Atotonilco el Grande	Santa María Amajac	Atotonilco el Grande	Ex Convento de San Agustín	JMBT
LE 5	15	0.83	Hidalgo	Atotonilco el Grande	Sanctórum	S5	Hidalgo	Atotonilco el Grande	Sanctórum	Atotonilco el Grande	Avenida Juárez	JMBT
LE 6	15	0.83	Hidalgo	Atotonilco el Grande	Sanctórum	S6	Hidalgo	Atotonilco el Grande	Sanctórum	Atotonilco el Grande	Los Portales, frente al jardín principal	JMBT
LE 7	10	0.55	Hidalgo	Atotonilco el Grande	Sanctórum	S6	Hidalgo	Atotonilco el Grande	Sanctórum	Atotonilco el Grande	Los Portales, frente al jardín principal	JMBT
LE 8	5	0.28	Hidalgo	Atotonilco el Grande	Sanctórum	S6	Hidalgo	Atotonilco el Grande	Sanctórum	Atotonilco el Grande	Los Portales, frente al jardín principal	JMBT
LE 9	35	1.93	San Luis Potosí	Tamazunchale	Tamán	S7	San Luis Potosí	Tamazunchale	Tamán	Chapulhuacán	Parroquia de San Pedro Apostol	GMVS
LE 10	10	0.55	Hidalgo	Jacala	Los Hoyos	S8	Hidalgo	Jacala	Los Hoyos	Jacala	San António de Padua	LSPG
LE 11	30	1.66	Hidalgo	Actopan	Plomosas	S9	Hidalgo	Actopan	San Andrés	Actopan	Atrio	KJ
LE 12	30	1.66	Hidalgo	Actopan	Plomosas	S10	Hidalgo	Actopan	San Andrés	Actopan	Calle Lerdo de Tejada	KJ
LE 13	25	1.38	Hidalgo	Actopan	Plomosas	S11	Hidalgo	Actopan	San Andrés	Actopan	Calle Lerdo de Tejada	KJ
LE 14	15	0.83	Hidalgo	Actopan	Plomosas	S12	Hidalgo	Actopan	San Andrés	Actopan	Atrio	KJ
LE 15	15	0.83	Hidalgo	Actopan	Plomosas	S13	Hidalgo	Actopan	San Andrés	Actopan	Calle Lerdo de Tejada	KJ
LE 16	20	1.1	Puebla	Tehuacán	Chapulco	S14	Puebla	Tehuacán	Chapulco	Agua Blanca	Iglesia de Nuestra Señora de los Ángeles	RM
LE 17	25	1.38	Puebla	Tehuacán	Chapulco	S14	Puebla	Tehuacán	Chapulco	Agua Blanca	Iglesia de Nuestra Señora de los Ángeles	RM
LE 18	25	1.38	Puebla	Tehuacán	Chapulco	S14	Puebla	Tehuacán	Chapulco	Agua Blanca	Iglesia de Nuestra Señora de los Ángeles	RM
LE 19	15	0.83	Puebla	Tehuacán	Chapulco	S14	Puebla	Tehuacán	Chapulco	Agua Blanca	Iglesia de Nuestra Señora de los Ángeles	RM
LE 20	20	1.1	Puebla	Tehuacán	Chapulco	S14	Puebla	Tehuacán	Chapulco	Agua Blanca	Iglesia de Nuestra Señora de los Ángeles	RM
LE 21	30	1.66	Oaxaca	-	Mercado la Corregidora CDMX	S15	Hidalgo	Cd. Sahagún	Col. Hidalgo	Tepeapulco	Mercado Cd. Sahagún	OOS
LE 22	30	1.66	Puebla	Tehuacán	Chapulco	S14	Puebla	Tehuacán	Chapulco	Agua Blanca	Iglesia de Nuestra Señora de los Ángeles	RM
LE 23	20	1.1	Hidalgo	Actopan	San Andrés Tianguistengo	S16	Hidalgo	Actopan	San Andrés Tianguistengo	Francisco I. Madero	Parroquia de San Agustin, Tepatepec	MTPS
LE 24	10	0.55	Puebla	Tehuacán	Chapulco	S14	Puebla	Tehuacán	Chapulco	Agua Blanca	Iglesia de Nuestra Señora de los Ángeles	RM
LE 25	15	0.83	Puebla	Tehuacán	Chapulco	S14	Puebla	Tehuacán	Chapulco	Agua Blanca	Iglesia de Nuestra Señora de los Ángeles	RM
LE 26	30	1.66	Morelos	-	Central de Abastos CDMX	S17	Hidalgo	Tepepapulco	Sales Minerales	Tepeapulco	Mercado Cd. Sahagún	OOS
LE 27	15	0.83	-	-	-	S18	Puebla	Pahuatlán	Xolotla	Agua Blanca	Floreria cercana a la iglesia de Nuestra Señora de los Ángeles	RM
LE 28	15	0.83	-	-	-	S19	Hidalgo	Acaxochitlán	-	Agua Blanca	Iglesia de Nuestra Señora de los Ángeles	RM
LE 29	50	2.76	Puebla	Huauchinango	-	S20	Hidalgo	Huasca de Ocampo	Vaquerias	Agua Blanca	Mercado de la cabecera municipal	RM
LE 30	15	0.83	Hidalgo	Metepec	-	S21	Hidalgo	Metepec	Cañada de Flores	Agua Blanca	Mercado de la cabecera municipal	RM
LE 31	20	1.1	Hidalgo	Tasquillo	Huizaches	S22	Hidalgo	Tasquillo	Huizaches	Tasquillo	Centro	OTA
LE 32	20	1.1	Hidalgo	Tasquillo	Tetzhú	S23	Hidalgo	Tasquillo	Huizaches	Tasquillo	Centro	OTA
LE 33	25	1.38	Hidalgo	Actopan	Plomosas	S24	Hidalgo	Actopan	-	Mineral de la Reforma	Parroquia Preciosa Sangre de Cristo, Pachuquilla	VAAI
LE 34	25	1.38	Hidalgo	Actopan	Plomosas	S24	Hidalgo	Actopan	-	Mineral de la Reforma	Parroquia Preciosa Sangre de Cristo, Pachuquilla	VAAI
LE 35	20	1.1	Hidalgo	Tezontepec de Aldama	Centro	S25	Hidalgo	Tezontepec de Aldama	Centro	Tezontepec de Aldama	Parroquia de San Juan Bautista	YLL
LE 36	15	0.83	Hidalgo	Tezontepec de Aldama	Centro	S26	Hidalgo	Tezontepec de Aldama	Centro	Tezontepec de Aldama	Parroquia de San Juan Bautista	YLL
LE 37	20	1.1	Hidalgo	Alfajayucan	Nexni	S27	Hidalgo	Alfajayucan	San Antonio Tezoquipan	Alfajayucan	Parroquia de san Martín de Tours	EST
LE 38	30	1.66	CDMX	Central de Abastos	-	S28	Estado de México	Apaxco		Atotonilco de Tula	Parroquia de Santiago Apostol	YIAD
LE 39	30	1.66	Hidalgo	Tezontepec de Aldama	-	-	-	-	-	Atotonilco de Tula	Parroquia de Santiago Apostol	YIAD
LE 40	30	1.66	CDMX	Central de Abastos	-	-	-	-	-	Atotonilco de Tula	Parroquia de Santiago Apostol	YIAD
LE 41	15	0.83	Hidalgo	Alfajayucan	Madhó	S29	Hidalgo	Alfajayucan	Los Ángeles	Ixmiquilpan	Templo y ex Convento de San Miguel Arcángel	DOM
LE 42	30	1.66	Hidalgo	Progreso de Obregón	-	S30	Hidalgo	Ixmiquilpan	San Nicolás	Ixmiquilpan	Templo y ex Convento de San Miguel Arcángel	LUN.
LE 43	20	1.1	Hidalgo	Cardonal	-	S31	Hidalgo	Cardonal	San Antonio Sabanillas	Cardonal	Parroquia de la Purísima Concepción	YMC
LE 44	20	1.1	Puebla	Atlantongo	-	S32	Puebla	Pahutlán		Tulancingo	Calle 21 de marzo	NMGA
LE 45	25	1.38	Hidalgo	Actopan	-	S33	Puebla	Pahuatlán	Xolotla	Tulancingo	Calle 21 de marzo	NMGA
LE 46	20	1.1	Hidalgo	Atotonilco el Grande	Sanctórum, Cerro Blanco	S34	Hidalgo	Atotonilco el Grande	Sanctórum	Tulancingo	Calle 21 de marzo	NMGA
LE 47	20	1.1	Hidalgo	Tenango de las Flores	-	S35	Hidalgo	Acaxochitlán	Santa Ana	Tulancingo	Calle 21 de marzo	NMGA
LE 48	20	1.1	Tlaxcala	Calpulalpan	-	S36	Estado de México	-	-	Tulancingo	Catedral Metropolitana	NMGA
LE 49	25	1.38	México	Texcoco	Texcoco de Mora	S37	México	Texcoco	Santa María Tecuanulco	Emiliano Zapata	Explanada del Mercado 5 de febrero	MET
LE 50	20	1.1	Puebla	Puebla	Heroica Puebla de Zaragoza	S38	Tlaxcala	Calpulalpan	Heroica Ciudad de Calpulalpan	Emiliano Zapata	Explanada del Mercado 5 de febrero	MET
LE 51	20	1.1	Ciudad de México	Ciudad de México	Iztapalapa (alcaldía)	S39	Hidalgo	Tepeapulco	Ciudad Sahagún	Emiliano Zapata	Explanada del Mercado 5 de febrero	MET
LE 52	25	1.38	Ciudad de México	Ciudad de México	Iztapalapa (alcaldía)	S39	Hidalgo	Tepeapulco	Ciudad Sahagún	Emiliano Zapata	Explanada del Mercado 5 de febrero	MET
LE 53	25	1.38	Puebla	Puebla	Heroica Puebla de Zaragoza	S40	México	Texcoco	Texcoco de Mora	Emiliano Zapata	Atrio de la Iglesia de Nuestra Señora de San Juan de los Lagos	MET
LE 54	25	1.38	Hidalgo	Tulancingo	Tulancingo de Bravo	S41	Hidalgo	Acaxochitlán	Acaxochitlán	Emiliano Zapata	Atrio de la Iglesia de Nuestra Señora de San Juan de los Lagos	MET
LE 55	30	1.66	Puebla	Huatlatlauca	Cerro del Tenzont (Señor de la Barba)	S42	Puebla	Huatlatlauca	Huatlatlauca	Mixquihuala de Juárez	Centro	APP
LE 56	25	1.38	Hidalgo	Atotonilco el Grande	Sanctórum	S43	Hidalgo	Atotonilco el Grande	Cieneguillas	Huasca de Ocampo	-	AMS
LE 57	25	1.38	Hidalgo	Atotonilco el Grande	-	S44	Hidalgo	Huasca de Ocampo		Huasca de Ocampo	-	AMS
LE 58	15	0.83	Hidalgo	Acaxochitlán	Mercado de San Pedro Tlachichilco	S45	Hidalgo	San Bartolo Tutotepec	Los Reyes	San Bartolo Tutotepec	-	AMS
LE 59	15	0.83	Hidalgo	Tulancingo	Mercado Principal	S46	Hidalgo	San Bartolo Tutotepec		San Bartolo Tutotepec	-	AMS
LE 60	20	1.1	Hidalgo	Actopan	San Andrés Tianguistengo	S16	Hidalgo	Actopan	San Andrés Tianguistengo	Francisco I. Madero	Parroquia de San Agustin, Tepatepec	MTPS
LE 61	10	0.55	CDMX	CDMX	La Merced	-	-	-	-	Francisco I. Madero	Parroquia de San Agustin, Tepatepec	MTPS
LE 62	10	0.55	CDMX	CDMX	La Merced	-	-	-	-	Francisco I. Madero	Parroquia de San Agustin, Tepatepec	MTPS
LE 63	20	1.1	CDMX	CDMX	La Merced	-	-	-	-	Francisco I. Madero	Parroquia de San Agustin, Tepatepec	MTPS
LE 64	20	1.1	Hidalgo	Actopan	-	S47	Hidalgo	Francisco I. Madero	Tepatepec	Francisco I. Madero	Parroquia de San Agustin, Tepatepec	MTPS
LE 65	20	1.1	Hidalgo	Actopan	Benito Juárez	S16	Hidalgo	Actopan	San Andrés Tianguistengo	Francisco I. Madero	Parroquia de San Agustin, Tepatepec	MTPS
LE 66	15	0.83	Hidalgo	Huejutla de Reyes	-	S48	Veracruz	Tantoyuca	-	Huejutla de Reyes	Catedral de Cristo Rey	DLVF
LE 67	20	1.1	Hidalgo	Huejutla de Reyes	-	S49	Hidalgo	Huatla	-	Huejutla de Reyes	Catedral de Cristo Rey	DLVF
LE 68	15	0.83	Hidalgo	Huejutla de Reyes	-	S49	Hidalgo	Huatla	-	Huejutla de Reyes	Catedral de Cristo Rey	DLVF
LE 69	20	1.1	Hidalgo	Huejutla de Reyes	-	S50	Puebla	Huatlaylauca	-	Huejutla de Reyes	Catedral de Cristo Rey	DLVF
LE 70	30	1.66	Puebla	-	-	S51	Hidalgo	Acaxochitlán	Santa Catarina	Tepeapulco	Iglesia y Exconvento de San Francisco de Asís	OOS
LE 71	30	1.66	Morelos	-	Central de Abastos CDMX	S17	Hidalgo	Tepepapulco	Sales Minerales	Tepeapulco	Iglesia y Exconvento de San Francisco de Asís	OOS
LE 72	30	1.66	Morelos	-	Central de Abastos CDMX	S17	Hidalgo	Tepepapulco	Sales Minerales	Tepeapulco	Mercado Cd. Sahagún	OOS
LE 73	30	1.66	Puebla	-	Central de Abastos CDMX	S52	Hidalgo	Tepepapulco	Sales Minerales	Tepeapulco	Mercado Cd. Sahagún	OOS
LE 74	15	0.83	Oaxaca	-	Central de Abastos CDMX	S53	Tlaxcala	Tepeyanco	-	Tepeapulco	Mercado Cd. Sahagún	OOS
LE 75	10	0.55	Hidalgo	Atotonilco el Grande	Sanctórum	S6	Hidalgo	Atotonilco el Grande	Sanctórum	Atotonilco el Grande	Los Portales, frente al jardín principal	JMBT
LE 76	15	0.83	Hidalgo	Acaxochitlán	Mercado de San Pedro Tlachichilco	S45	Hidalgo	San Bartolo Tutotepec	Los Reyes	San Bartolo Tutotepec	Centro	AMS
LE 77	25	1.38	Hidalgo	Atotonilco el Grande	-	S44	Hidalgo	Huasca de Ocampo	-	Huasca de Ocampo	-	AMS
*Initials of the authors and other people who participated in data collection
The sellers name was omitted, we use a code to identify each one
Prices were registered in Mexican currency and United States Dollars according to the Banxico exchange rate for March 23, 2023
